# Supplementary material for: Temporal Eating Patterns and Eating Windows among Adults with Overweight or Obesity
Source: Nutrients. 2021 Dec 15;13(12):4485. doi: 10.3390/nu13124485 (PMC8705992; doi:10.3390/nu13124485)
Supplement: Supplementary file 1 [file nutrients-13-04485-s001.zip]

Archive with 1 entries (1 files):
- nutrients-1458470-supplementary.pdf
